# Supplementary material for: Barriers to cervical cancer and breast cancer screening uptake in low- and middle-income countries: a systematic review
Source: Health Policy Plan. 2022 Dec 16;38(4):509–27. doi: 10.1093/heapol/czac104 (PMC10089064; doi:10.1093/heapol/czac104)
Supplement: czac104_Supp [file czac104_supp.zip]

Archive with 4 entries (4 files):
- Appendix_1_-_Search_Strategy.docx
- Appendix_2_-_PRISMA_2020_Checklist.docx
- Appendix_3_-_Extraction_Matrix.docx
- Appendix_4_-_Barriers_Ranking.xlsx
