# Supplementary material for: Barriers to cervical cancer and breast cancer screening uptake in low- and middle-income countries: a systematic review
Source: Health Policy Plan. 2022 Dec 16;38(4):509–27. doi: 10.1093/heapol/czac104 (PMC10089064; doi:10.1093/heapol/czac104)
Supplement: czac104_Supp [file czac104_supp.zip › Appendix_4_-_Barriers_Ranking.xlsx]

## Sheet: Appendix 4.1
Study number (see Appendix 3)	Type of Study	Country	Region or Continent	Urban or Rural	Research Setting	Study population	Women or others	Sample Size	Type of Screening	Age Group	Barriers as discussed in each study	Quality Rating
1	Mixed	Guatemala	Central America	Both	Gynaecological Clinic of a PHC, individual houses	Women Gynaecological Patients, women living in the community	Only women	515 women patients and 54 women	Cervical	Patients = 16-75, Women = unknown	Arranging childcare = 59%, Restricted Agency = 39%, Free screening = 33%	Medium
2	Qualitative	Gujarat	India	Urban	HIV Clinic	HIV Women Patients & Health workers	Women and others	25 women HIV Patients and 15 Health workers	Cervical	Patients = 30-54 years, Stakeholders = 27-52 years	Awareness, n=23, Angst n=19, Restricted Agency n=15, Lack of recommendation, n=14	Medium
3	Quantitative	Tanzania	East Africa	Urban	HIV Clinic	HIV Positive Women	Only women	399 HIV women patients	Cervical	19 or older, upper limit not given	Lack of recommendation = 66%, Awareness = 52%	Medium
4	Quantitative	Ethiopia	East Africa	Both	Both Urban and Rural Community	Women living in the community	Only women	906 women	Cervical	15-64	Availability = 62.7%, Awareness = 60.6%, Lack of recommendation = 55.3%	Medium
5	Qualitative	Uganda	East Africa	Rural	Rural Community	Women living in the community	Only women	36 women	Cervical	25-49	1. Awareness, 2. Appropriateness, 3. Angst	Medium
6	Quantitative	Ghana	West Africa	Rural	Rural Community	Women living in the community	Only women	200 women	Cervical	15-50	Awareness = 95%, Long waiting time = 86%, Angst = 80%	Medium
7	Quantitative	Nigeria	West Africa	Urban	Gynaecological Clinics in a Hospital, Urban Community	Women visiting Gynaecological and Antenatal clinics	Only women	550 women	Cervical	18 or older, upper limit not given	Awareness = 64%, Lack of recommendation = 41%	Medium
8	Quantitative	Nigeria	West Africa	Urban	Gynaecological Clinics in a Hospital, Urban Community	Women visiting Gynaecological and Antenatal clinics	Only women	100 women	Cervical	15-49	Lack of recommendation = 77.4%, Lack of convenient clinic time = 62.9%, Angst = 61.3%, Attitude of health workers = 51%	Medium
9	Quantitative	Tamil Nadu	India	Urban	Gynaecological Clinics in a Hospital, Urban Community	Women visiting Gynaecological and Antenatal clinics	Only women	177 women	Cervical	18 or older, upper limit not given	Acceptability	Medium
10	Qualitative	Nigeria	West Africa	Rural	Rural Community	Women & Men living in the community & Local religious leaders	Women and others	13 rural men & 15 rural women	Cervical	Women 23-65 years, Men 36-60 years	1. Acceptability, 2. Lack of recommendation, 3. Affordability	Medium
11	Qualitative	Tanzania	East Africa	Urban	HIV Clinics	HIV Positive Women, male & female health workers	Women and others	19 HIV-Positive Women, 21 healthcare workers (doctors & nurses)	Cervical	24-57 years	1. Acceptability, 2. Awareness	Medium
12	Qualitative	Iraq	Middle-East	Rural	Rural Community	Women	Only women	19 Women	Cervical	25-57 years	1. Awareness, 2. Acceptability, 3. Availability	Medium
13	Qualitative	Ghana	West Africa	Both	HIV Clinics	HIV Positive Women	Only women	325 HIV Women Patients	Cervical	25-64 years	1. Awareness, 2. Acceptability, 3. Availability, 4. Affordability	Medium
14	Qualitative	Kenya	East Africa	Both	Rural & Urban Communities	Women in the Community & their Male partners	Women and others	60 Women and 40 Men	Cervical	Women aged 25-49 years, Men age above 18 years, upper limit not given	1. Acceptability, 2. Affordability, 3. Availability, 4. Awareness	Medium
15	Quantitative	Jordan	Middle-East	Urban	NGOs in urban community	Women living in the community	Only women	500 Women	Cervical	21-65 years	Availability (Transportation/Distance) = 382/500, Affordability = 328/500	Medium
16	Quantitative	Tanzania	East Africa	Both	Rural & Urban Communities	Women living in the community	Only women	1483 Women	Cervical	14-65 years	1. Affordability = 35%, 2. Awareness	Medium
17	Quantitative	Peru	South America	Rural	Rural Community	Women living in the community	Only women	121 Women	Cervical	21-76 years	Awareness = 75.7%, Angst = 70.8%, Availability = 53%	Medium
18	Qualitative	Karnataka	India	Both	Tertiary Hospital in an urban setting and Rural community	Breast cancer patients, Caregivers, Women who had undergone screening in villages and healthcare workers	Women and others	(Breast cancer patients = 27, Primary caregivers = 22, Healthcare workers = 10) Total = 59, (Women in villages = 87, Husbands = 39, Healthcare providers = 10, Community leaders = 11) Total = 147	Breast & Cervical	For Breast cancer study = above 18, upper limit not given, For cervical cancer study = 30-60 years	1. Angst, 2. Awareness, 3. Approachability	High
19	Quantitative	Nigeria	West Africa	Both	Rural & Urban Communities	Women living in the community	Only women	2222 women	Breast	40 years and older, upper limit not given	1. Awareness, 2. Acceptability	Medium
20	Mixed	Ethiopia	East Africa	Urban	Gynaecological Clinics in PHCs, Urban community	Women visiting Gynaecological and Antenatal clinics	Only women	557 women	Cervical	20-49 years	Acceptability = 57%, Awareness= 50%, Availability = 42.2%	Medium
21	Qualitative	Nigeria	West Africa	Urban	Hospitals	Women living in the community	Only women	49 women	Cervical	18 or older, upper limit not given	1. Awareness, 2. Acceptability, 3. Approachability	Medium
22	Qualitative	Tamil Nadu	India	Urban	Residence or workplace of the key informants	Cancer survivors, Community women with and without Cancer symptoms, Community service providers and Oncology professionals	Women and others	19 key informants	Breast & Cervical	32-58 years	1. Acceptability, 2. Affordability, 3. Appropriateness	Medium
23	Qualitative	Uganda	East Africa	Rural	Rural Community	Screening-eligible women, Key Informants (healthcare providers and administrators)	Women and others	119 Women and 11 Key informants	Cervical	Women aged 25-49, Key informants age not given	1. Awareness, 2. Appropriateness, 3. Affordability	High
24	Quantitative	Honduras	Central America	Rural	Rural Community	Women living in the community	Only women	146 Women	Cervical	18 or older, upper limit not given	Awareness = 40/54, Angst = 15/54	Medium
25	Qualitative	China	Asia	Rural	Clinics and PHCs - rural community	Women, husbands (key informants) and healthcare providers	Women and others	Women = 21, Husbands = 4 and Healthcare providers = 14	Cervical	Women aged 35-64 years, Age of husbands and healthcare providers not given	1. Acceptability, 2. Affordability, 3. Awareness, 4. Angst	High
26	Qualitative	Botswana	Southern Africa	Rural	HIV Clinic in Rural Community	HIV Positive women	Only women	14	Cervical	29-49 years	1. Approachability, 2. Appropriateness	Medium
27	Qualitative	Nepal	Asia	Urban	Hospital in Semi-Urban Community	Women visiting Gynaecological and Antenatal clinics	Only women	72	Cervical	25-60 years	1. Approachability, 2. Acceptability, 3. Affordability, 4. Awareness	Medium
28	Qualitative	Uganda	East Africa	Urban	Residence or workplace of the key informants, urban community	Health workers, policy makers and public health researchers	Women and others	Community members = 5, Women and Community health workers = 12, Health policy makers and public health researchers = 7	Breast	Not mentioned	1. Acceptability, 2. Appropriateness, 3. Awareness	Medium
29	Qualitative	Malawi	East Africa	Both	Clinics	HIV positive and HIV negative women	Only women	HIV positive women = 25, HIV negative women = 32, Undisclosed status = 3	Cervical	18-62 years	1. Appropriateness, 2. Acceptability, 3. Affordability, 4. Availability	Medium
30	Qualitative	Rajasthan	India	Rural	Rural Community	Women, men, teachers, health workers and health officials	Women and others	Women = 1208, Men = 15, Health official = 1, Elected representative = 1, Doctors = 2, Civil Society representative = 3, Community health workers = 2, School teacher = 1,	Breast & Cervical	Women aged 30-60 years, Age for rest of the participants not mentioned	1. Acceptability, 2. Availability, 3. Appropriateness, 4.Awareness, 5. Approachability	High
31	Quantitative	Haiti	Central America	Both	Schools, churches and town squares in both rural and urban communities	Women, Men and Women Breast Cancer survivors	Women and others	Women = 306, Men = 108, 50 Women Breast Cancer survivors	Breast & Cervical	13-65 years	1. Awareness, 2. Angst	High
32	Qualitative	Turkey	Middle-East	Urban	Urban community	Women with disability	Only women	16	Breast & Cervical	30-64 years	1. Approachability, 2. Acceptability, 3. Appropriateness, 4. Availability	Medium
33	Quantitative	Ethiopia	East Africa	Both	Rural & Urban Communities	Women living in the community	Only women	799	Breast & Cervical	18-69 years	Angst = 70%, Acceptability = 70%, Awareness	Medium
34	Quantitative	Nigeria	West Africa	Both	Rural & Urban Communities	Women living in the community	Only women	1169	Breast	40-86 years	Lack of recommendation = 37.7%, Acceptability = 34.6%	Medium
35	Quantitative	Andhra Pradhesh	India	Urban	Gynaecological Clinics in Secondary care Referral hospital	Women visiting Gynaecological and Antenatal clinics	Only women	403	Cervical	30 or older, upper limit not given	1. Affordability, 2. Awareness	Medium
36	Quantitative	Uttar Pradhesh	India	Urban	Gynaecological Clinics in Secondary care Referral hospital	Women visiting Gynaecological and Antenatal clinics	Only women	150	Cervical	21-75	Awareness = 67%, Lack of recommendation = 37%, Acceptability = 35%	Low
37	Qualitative	Gujarat	India	Urban	HIV Clinic in Hospital, Urban setting	HIV Patients and Health workers	Women and others	Women Living with HIV = 25, Health care workers = 15	Cervical	30-54	Approachability	Medium
38	Quantitative	Somalia	East Africa	Urban	Urban community	Women living in the community	Only women	104	Cervical	25 - 45 years	Lack of male doctor = 86%, Angst = 56.7%, Embarrassing = 55.8%	Medium
39	Quantitative	Kenya	East Africa	Urban	Urban community	Women living in the community	Only women	151	Cervical	15 or older, upper limit not given	Awareness (55-68%), Angst = 13.4%, Affordability = 6.6%	Low
40	Quantitative	Kenya	East Africa	Rural	Rural Community	Women living in the community	Only women	74	Cervical	15 - 49 years	Distance = 68%, Appropriateness = 47%, Awareness = 26%	Medium
41	Qualitative	Ethiopia	East Africa	Urban	Urban community	Women living in the community	Only women	22	Cervical	20-49 years	1. Acceptability, 2. Awareness, 3. Availability, 4. Affordability	Low
42	Quantitative	Ethiopia	East Africa	Urban	Urban community	Women living in the community	Only women	1286	Cervical	21 or older, upper limit not given	Acceptability = 90.6%, Angst = 74.9%, Awareness = 24.6%	Medium
43	Quantitative	Ghana	West Africa	Urban	Gynaecological Clinics in Hospitals in Urban Setting	Women visiting Gynaecological and Antenatal clinics	Only women	369	Cervical	18 or older, upper limit not given	Restricted agency = 41.2%	Medium
44	Quantitative	Ethiopia	East Africa	Urban	Gynaecological Clinics in Hospitals in Urban Setting	Women visiting Gynaecological and Antenatal clinics	Only women	1281	Cervical	21-49 years	1. Awareness = 38.8%, 2. Distance = 33%, 3. Acceptability	Medium
45	Quantitative	Nigeria	West Africa	Urban	Gynaecological Clinics in Hospitals in Urban Setting	Women visiting Gynaecological and Antenatal clinics	Only women	400	Cervical	25-65 years	Lack of recommendation = 35%, Awareness = 32%	Medium
46	Quantitative	Nigeria	West Africa	Urban	Gynaecological Clinics in Hospitals in Urban Setting	Pregnant and Non-pregnant Women visiting Gynaecological and Antenatal clinics	Only women	225	Cervical	18 or older, upper limit not given	Awareness, Lack of recommendation = 31%, 3. Acceptability, 4. Affordability	Medium
47	Quantitative	Nigeria	West Africa	Urban	Urban community	Women living in the community	Only women	338	Cervical	21 or older, upper limit not given	Awareness = 92%, Acceptability = 36.3%, Angst = 20%	Medium
48	Quantitative	Burkina Faso	West Africa	Urban	Gynaecological Clinics in Hospitals in Urban Setting	Women visiting Gynaecological and Antenatal clinics	Only women	351	Cervical	18 - 72 years	Awareness = 51%	Medium
49	Mixed	Ethiopia	East Africa	Urban	HIV Clinics in Urban Setting	HIV-positive women	Only women	581	Cervical	21 - 64 years	Affordability = 85.7%, Lack of recommendation = 82.8%, Acceptability = 36.5%	Medium
50	Quantitative	Kenya	East Africa	Rural	Rural Community	Women living in the community	Only women	451	Cervical	18 - 85 years	Restricted agency = 204/360, Embarrassment/need female doctor = 201/360, Affordability = 145/360	Medium
51	Quantitative	Tanzania	East Africa	Urban	Gynaecological Clinics in Hospitals in Urban Setting	Women visiting Gynaecological and Antenatal clinics	Only women	307	Cervical	15 - 49 years	Awareness	Medium
52	Quantitative	China	Asia	Rural	Rural Community	Women living in the community	Only women	3000	Cervical	35-65 years	Awareness	Low
53	Qualitative	Delhi	India	Urban	Urban community	Women attending Breast Cancer awareness workshop	Only women	194	Breast	18-70 years	1. Acceptability, 2. Affordability, 3. Awareness, 4. Angst, 5. Approachability, 6. Appropriateness,	Medium
54	Quantitative	Ethiopia	East Africa	Urban	Urban community	Women living in the community	Only women	620	Cervical	15-49 years	Awareness	Medium
55	Quantitative	Assam	India	Rural	Rural Community	Women living in the community	Only women	1000	Breast & Cervical	18 or older, upper limit not given	Awareness	Low
56	Quantitative	Uganda	East Africa	Rural	Rural Community	Women living in the community	Only women	900	Cervical	25-49 years	Acceptability = 64.5%, Awareness = 48.5%, 3. Affordability, 4. Approachability	Medium
57	Quantitative	Uganda	East Africa	Rural	Rural Community	Women living in the community	Only women	900	Cervical	25-49 years	Awareness	Medium
58	Quantitative	Uganda	East Africa	Rural	Rural Community	Women living in the community	Only women	900	Cervical	25-49 years	Acceptability, 2. Availability, 3. Affordability	Medium
59	Quantitative	Nepal	Asia	Rural	Rural Community	Women living in the community	Only women	180	Cervical	30-60 years	Embarrassment/need female doctor = 168/180, Angst/Fear = 130/180, Awareness = 112/180	Medium
60	Qualitative	Kenya	East Africa	Both	Rural & Urban Communities	Women and Community-health volunteers	Women and others	604	Cervical	Not mentioned	1. Acceptability, 2. Awareness	Medium
61	Qualitative	Kenya	East Africa	Rural	Government-run county hospital	HPV Positive Women who underwent cryotherapy	Only women	273	Cervical	Not mentioned	1. Acceptability, 2. Availability, 3. Affordability, 4. Awareness	Medium
62	Mixed	South Africa	Southern Africa	Rural	HIV Clinic, Rural Community	HIV Patients and healthcare workers	Women and others	Patient reports = 403, Interviews = 18	Cervical	Not mentioned	1. Appropriateness, 2. Approachability, 3. Acceptability, 4. Angst, 5. Availability	Medium
63	Qualitative	Cameroon	West Africa	Urban	Hospitals, urban setting	HIV Infected and Uninfected women diagnosed with cervical pre-Cancer and Nurses	Women and others	HIV Infected and Uninfected women diagnosed with cervical pre-Cancer = 8, Nurse = 19	Cervical	Not mentioned	1. Acceptability (Restricted agency), 2. Appropriateness, 3. Affordability, 4. Approachability, 5. Availability, 6. Angst, 7. Awareness	Low
64	Quantitative	Malawi	East Africa	Rural	Rural Community	Women living in the community	Only women	282	Cervical	30-45 years	1. Awareness, 2. Acceptability, 3. Angst, 4. Appropriateness	Medium
65	Mixed	Zambia	Southern Africa	Urban	Urban community	Women, Men, Healthcare providers, teachers, religious leaders, policy makers,representatives of advocacy groups, media and NGOs	Women and others	women (N = 300) and men (N = 300), numbers not given for the rest	Cervical	18 or older, upper limit not given	1. Awareness, 2. Acceptability	Medium
66	Quantitative	Nigeria	West Africa	Urban	Urban community	Women living in slums	Only women	305	Cervical	15 - 49 years	1. Awareness, 2. Acceptability	Medium
67	Quantitative	Nigeria	West Africa	Urban	Churches, Urban community	Women living in the community	Only women	300	Cervical	21 or older, upper limit not given	1. Awareness, 2. Acceptability, 3. Availability	Medium

## Sheet: Appendix 4.2
Which barrier was ranked 1st in the studies according to the region?
Region	Total studies in the region	Barrier Type	Number of studies in which barrier is mentioned	Number of studies in which barrier is ranked first	Percentage	Ranking
East Africa	27	Acceptability	22	12	0.545455	1
		Awareness	20	8	0.4	2
		Availability	16	2	0.125	3
		Affordability	17	2	0.117647	4
West Africa	16	Awareness	16	10	0.625	1
		Approachability	11	3	0.272727	2
		Acceptability	15	3	0.2	3
India	10	Acceptability	6	4	0.666667	1
		Awareness	9	3	0.333333	2
		Affordability	4	1	0.25	3
Rest of Asia	4	Approachability	1	1	1	1
		Acceptability	3	2	0.666667	2
		Awareness	4	1	0.25	3
Southern Africa	3	Approachability	2	1	0.5	1
		Appropriateness	2	1	0.5
		Awareness	2	1	0.5
Middle East	3	Approachability	3	1	0.333333	1
		Availability	3	1	0.333333
		Awareness	3	1	0.333333
Central America	3	Affordability	1	1	1	1
		Awareness	3	2	0.666667	2
South America	1	Awareness	1	1	1	1
				4

## Sheet: Appendix 4.3
Which barrier was ranked 1st in the studies according to the setting?
Setting	Total studies in the setting	Barrier Type	Nunmber of studies in which barrier is mentioned	Number of studies in which barrier is ranked first	Percentage	Ranking
Urban	34	Awareness	33	14	0.424242	1
		Acceptability	26	11	0.423077	2
		Approachability	16	6	0.375	3
Rural	21	Awareness	17	10	0.588235	1
		Acceptability	15	8	0.533333	2
		Approachability	8	1	0.125	3
Both Urban and Rural	12	Affordability	4	2	0.5	1
		Awareness	7	3	0.428571	2
		Acceptability	6	2	0.333333	3

## Sheet: Appendix 4.4
Which barrier was ranked 1st in the studies according to the focus?
Focus	Total studies under the focus	Barrier Type	Number of studies in which barrier is mentioned	Number of studies in which barrier is ranked first	Percentage	Ranking
Cervical	56	Awareness	53	24	0.45283	1
		Acceptability	46	17	0.369565	2
		Approachability	27	6	0.222222	3
Breast	4	Acceptability	2	2	1	1
		Approachability	3	1	0.333333	2
		Awareness	4	1	0.25	3
Both Breast & Cervical	7	Acceptability	4	2	0.5	1
		Angst	5	2	0.4	2
		Approachability	3	1	0.333333	3

## Sheet: Appendix 4.5
Which barrier was ranked 1st in the studies according to the stakeholders?
Stakeholders	Total studies under the stakeholders	Barrier Type	Nunmber of studies in which barrier is mentioned	Number of studies in which barrier is ranked first	Percentage	Ranking
Only Women	51	Awareness	50	23	0.46	1
		Approachability	25	8	0.32	2
		Acceptability	41	12	0.292683	3
Women + Other stakeholders	16	Acceptability	13	9	0.692308	1
		Awareness	7	4	0.571429	2
		Appropriateness	7	1	0.142857	3
